# Supplementary material for: Conditional anterograde tracing reveals distinct targeting of individual serotonin cell groups (B5–B9) to the forebrain and brainstem
Source: Brain Struct Funct. 2014 Nov 18;221(1):535–61. doi: 10.1007/s00429-014-0924-4 (PMC4750555; doi:10.1007/s00429-014-0924-4)
Supplement: Supplementary file 5 — Supplementary material 5 (ZIP 103 MB) [file 429_2014_924_MOESM5_ESM.zip]

Archive with 2 entries (2 files):
- S97-N2.jpg
- S97-N3.jpg
